# Supplementary material for: Bactericidal/Permeability-Increasing Protein Downregulates the Inflammatory Response in In Vivo Models of Arthritis
Source: Int J Mol Sci. 2022 Oct 28;23(21):13066. doi: 10.3390/ijms232113066 (PMC9656099; doi:10.3390/ijms232113066)
Supplement: Supplementary file 1 [file ijms-23-13066-s001.zip]

Archive with 1 entries (1 files):
- ijms-1962727-supplementary.pdf
